# Supplementary material for: Comparative Evolution of Sand Fly Salivary Protein Families and Implications for Biomarkers of Vector Exposure and Salivary Vaccine Candidates
Source: Front Cell Infect Microbiol. 2018 Aug 29;8:290. doi: 10.3389/fcimb.2018.00290 (PMC6123390; doi:10.3389/fcimb.2018.00290)
Supplement: Supplementary Table 1 — Nucleotide and protein accession numbers. [file Table_1.XLSX]

## Sheet: Sequences
	OW	Species	Sequence Name	Nucleotide	Amino acid			OW + NW	Species	Sequence Name	Nucleotide	Amino acid			NW	Species	Sequence Name	Nucleotide	Amino acid
	SP16_like	Phlebotomus papatasi	PPTSP14.3	JQ988893.1	AGE83102.1			Yellow	Lutzomyia longipalpis	LJM111	DQ192488.1	ABB00904.1			71kDa	Lutzomyia longipalpis	LJL09	AY455911.1	AAS16911.1
		Phlebotomus sergenti	PsSP98	HM569366.1	ADJ54127.1					LJM11	AY445935.1	AAS05318.1				Lutzomyia ayacuchensis	LayS153	AK416862.1	BAM69203.1
		Phlebotomus orientalis	PorASP152	KC170983.1	AGT96477.1					LJM17	AF132518.1	AAD32198.1				Bichromomyia olmeca	Lol71	KX011397.1	ANW11475.1
		Phlebotomus arabicus	PabSP63	FJ474085.1	ACS93506.1				Lutzomyia ayacuchensis	LayS22	AK416768.1	BAM69109.1
		Phlebotomus argentipes	PagSP73	DQ136168.1	ABA12153.1					LayS118	AK416844.1	BAM69185.1			5kDA	Bichromomyia olmeca	Lol5	KX011358.1	ANW11437.1
									Nyssomyia intermedia	linb-21	KA660057.1	AFP99235.1				Nyssomyia intermedia	Linb-24	KA660062.1	AFP99240.1
	SP2.5_like	Phlebotomus papatasi	PPTSP2.5	JQ988875.1	AGE83084.1				Bichromomyia olmeca	LolYLWa	KX011388.1	ANW11467.1
		Phlebotomus duboscqi	PduM80	DQ835355.1	ABI20160.1					LolYLWb	KX011389.1	ANW11468.1
										LolYLWc	KX011390.1	ANW11469.1
	Pyrophosphatase	Phlebotomus duboscqi	PduM54	DQ834338.1	ABI20154.1				Phlebotomus papatasi	PPTSP44	JQ988886.1	AGE83095.1
		Phlebotomus perniciosus	Ppepyrophosphatase	KT160227.1	ALL27023.1					PPTSP42	AGE83094.1	JQ988885.1
		Phlebotomus orientalis	PorASP262	KC170959.1	AGT96453.1				Phlebotomus duboscqi	PduM10	DQ826519.1	ABI15938.1
		Phlebotomus arabicus	PabSP288	EZ000634.1	ACS93498.1					PduK06	DQ835367.1	ABI20172.1
		Phlebotomus kandelakii	PkanSP24						Phlebotomus sergenti	PsSP26	HM569362.1	ADJ54123.1
		Phlebotomus argentipes	PagSP132	DQ136170.1	ABA12155.1					PsSP22	HM560867.1	ADJ54116.1
									Phlebotomus ariasi	ParSP04	AY845196.1	AAX56360.1
	Phospholipase A2	Phlebotomus ariasi	ParSP11	AY861671.1	AAX54852.1					ParSP04B	AY850692.1	AAX44093.1
		Phlebotomus orientalis	PorMSP129	KC170982.1	AGT96476.1				Phebotomus tobbi	PtSP37	HM140618.1	ADJ54079.1
		Phlebotomus perniciosus	PpeSP18	DQ154097.1	ABA43062.1					PtSP38	HM140619.1	ADJ54080.1
		Phlebotomus arabicus	PabSP52	EZ000627.1	ACS93491.1				Phlebotomus perniciosus	PpeSP03	DQ150621.1	ABA43049.1
		Phlebotomus kandelakii	PkanSP25							PpeSP03B	DQ150622.1	ABA43050.1
									Phlebotomus orientalis	PorASP2	KC170933.1	AGT96427.1
	ParSP25_like	Phlebotomus ariasi	ParSP25	AY862995.1	AAX55664.1					PorASP4	KC170934.1	AGT96428.1
		Phlebotomus orientalis	PorASP106	KC170953.1	AGT96447.1				Phlebotomus kandelakii	PkanSP04
		Phlebotomus perniciosus	PpeSP08	DQ153102.1	ABA43056.1				Phlebotomus arabicus	PabSP26	FJ410293.1	ACS93501.1
		Phlebotomus tobbi	PtSP73	HM173641.1	ADJ54100.1				Phlebotomus argentipes	PagSP04	DQ136151.1	ABA12136.1
		Phlebotomus arabicus	ParSP25	FJ538104.1	ACS93517.1|
		Phlebotomus kandelakii	PkanSP20					Silk	Bichromomyia olmeca	Lolsilk	KX011387.1	ANW11466.1
									Lutzomyia longipalpis	LJL04	AY455906.1	AAS16906.1
	ParSP23_like	Phlebotomus ariasi	ParSP23	AY862994.1	AAX55663.1				Lutzomyia ayacuchensis	LayS89	AK416826.1	BAM69167.1
		Phlebotomus arabicus	PabSP56	FJ538099.1	ACS93512.1				Nyssomyia intermedia	Linb-26	KA660060.1	AFP99238.1
									Phlebotomus papatasi	PPTSP32	JQ988888.1	AGE83097.1
	ParSP15_like	Phlebotomus ariasi	ParSP15	AY862485.1	AAX55658.1				Phlebotomus duboscqi	PduK45	DQ835379.1	ABI20184.1
		Phlebotomus orientalis	PorMSP104	KC170980.1	AGT96474.1					PduM33	DQ834330.1	ABI20146.1
		Phlebotomus perniciosus	PpeSP12	DQ153106.1	ABA43060.1				Phlebotomus sergenti	PsSP44	HM569368.1	ADJ54129.1
		Phlebotomus tobbi	PtSP71	HM173638.1	ADJ54097.1				Phlebotomus orientalis	PorASP86	KC170950.1	AGT96444.1
		Phlebotomus kandelakii	PkanSP19						Phlebotomus ariasi	ParSP02	AY845194.1	AAX56358.1
									Phlebotomus tobbi	PtSP29	HM173644.1	ADJ54103.1
									Phlebotomus kandelakii	PkanSP15
									Phlebotomus perniciosus	PpeSP05	DQ153099.1	ABA43053.1
									Phlebotomus arabicus	PabSP30	EZ000629.1	ACS93493.1
									Phlebotomus argentipes	PagSP06	DQ136153.1	ABA12138.1
								ParSP80_like	Lutzomyia longipalpis	LJS138	AY455917.1	AAS16917.1
									Phlebotomus duboscqi	PduK110	DQ835388.1	ABI20193.1
									Phlebotomus ariasi	ParSP80	AY862999.1	AAX55668.1
									Phlebotomus arabicus	PabSP91	FJ427208.1	ACS93502.1
								ParSP17_like	Lutzomyia longipalpis	LJM78	AY455908.1	AAS16908.1
									Phlebotomus papatasi	PPTSP56.6	JQ988890.1	AGE83099.1
									Phlebotomus duboscqi	Pduk84	DQ835384.1	ABI20189.1
									Phlebotomus sergenti	PsSP82	HM569371.1	ADJ54132.1
									Phlebotomus ariasi	ParSP17	AY862992.1	AAX55661.1
									Phlebotomus perniciosus	PpeSP19	DQ154098.1	ABA43063.1
									Phlebotomus tobbi	PtSP49	HM173648.1	ADJ54107.1
									Phlebotomus kandelakii	PkanSP17
									Phlebotomus arabicus	PabSP53	FJ538106.1	ACS93519.1
								Lufaxin	Lutzomyia longipalpis	Lufaxin	AY445936.1	AAS05319.1
									Bichromomyia olmeca	Lolaxin	KX011392.1	ANW11471.1
									Lutzomyia ayacuchensis	LayS26	AK416772.1	BAM69113.1
									Nyssomyia intermedia	Linb-17	KA660055.1	AFP99233.1
									Phlebotomus papatasi	PPTSP34	JQ988889.1	AGE83098.1
									Phlebotomus duboscqi	PduM04	DQ834339.1	ABI20155.1
									Phlebotomus sergenti	PsSP49	HM569369.1	ADJ54130.1
									Phlebotomus tobbi	PtSP66	HM173645.1	ADJ54104.1
									Phlebotomus ariasi	ParSP09	AY861657.1	AAX55751.1
									Phlebotomus perniciosus	PpeSP06	DQ153100.1	ABA43054.1
									Phlebotomus kandelakii	PkanSP16
									Phlebotomus arabicus	PabSP32	FJ489241.1	ACS93510.1
									Phlebotomus argentipes	PagSP09	DQ136155.1	ABA12140.1
								Hyaluronidase	Lutzomyia longipalpis	LJLHYAL	AF132515.1	AAD32195.1
									Bichromomyia olmeca	LolHyaz	KX011393.1	ANW11472.1
									Nyssomyia intermedia	Linb-54	KA660087.1	AFP99265.1
									Phlebotomus perniciosus	PperHyal	KT160228.1	ALL27024.1
									Phlebotomus orientalis	PorASP112	KC170958.1	AGT96452.1
									Phlebotomus tobbi	PtSP125	JN192442.1	AEK98519.1
									Phlebotomus kandelakii	PkanSP21 & PkanSP22
									Phlebotomus arabicus	PabSP72	FJ439533.1	ACS93505.1
								Endonuclease	Lutzomyia longipalpis	LJL138	AY455916.1	AAS16916.1
									Bichromomyia olmeca	LolEndo	KX011394.1	ANW11473.1
									Lutzomyia ayacuchensis	LayS147	AK416861.1	BAM69202.1
									Nyssomyia intermedia	Linb-46	KA660077.1	AFP99255.1
									Phlebotomus ariasi	ParSP10	AY861658.1	AAX55752.1
									Phlebotomus perniciosus	PpeSP32	DQ154099.1	ABA43064.1
									Phlebotomus orientalis	PorMSP101	KC170979.1	AGT96473.1
									Phlebotomus kandelakii	PkanSP26
									Phlebotomus arabicus	PabSP49	FJ439531.1	ACS93503.1
									Phlebotomus argentipes	PagSP11	DQ136157.1	ABA12142.1
								D7	Lutzomyia longipalpis	LJL13	AF420274.1	AAL16051.1
									Bichromomyia olmeca	LolD7	KX011385.1	ANW11464.1
									Lutzomyia ayacuchensis	LayS101	AK416838.1	BAM69179.1
									Nyssomyia intermedia	Linb-42	KA660073.1	AFP99251.1
									Phlebotomus papatasi	PPTSP28a	JQ988881.1	AGE83090.1
									Phlebotomus duboscqi
									Phlebotomus sergenti	PsSP7	HM560864.1	ADJ54113.1
									Phlebotomus perniciosus	PpeSP04B	DQ150624.1	ABA43052.1
										PpeSP04	DQ150623.1	ABA43051.1
									Phlebotomus orientalis	PorMSP43	KC170971.1	AGT96465.1
										PorMSP38	KC170970.1	AGT96464.1
										PorMSP28	KC170969.1	AGT96463.1
									Phlebotomus ariasi	ParSP12	AY861672.1	AAX54853.1
										ParSP16	AY862991.1	AAX55660.1
									Phlebotomus tobbi	PtSP57	HM164148.1	ADJ54093.1
										PtSP54	HM164151.1	ADJ54096.1
										PtSP42	HM164145.1	ADJ54090.1
									Phlebotomus kandelakii	PkanSP11
										PkanSP12
									Phlebotomus arabicus	PabSP20	FJ538107.1	ACS93520.1
										PabSP54	FJ538109.1	ACS93522.1
										PabSP84	FJ538110.1	ACS93523.1
										PabSP59	FJ538108.1	ACS93521.1
								Apyrase	Lutzomyia longipalpis	LuloApy	AF131933.1	AAD33513.1
									Bichromomyia olmeca	LolApy	KX011391.1	ANW11470.1
									Lutzomyia ayacuchensis	LayS17	AK416763.1	BAM69104.1
									Nyssomyia intermedia	Linb-35	KA660068.1	AFP99246.1
									Phlebotomus papatasi	PPTSP36	JQ988892.1	AGE83101.1
									Phlebotomus duboscqi	PduM39	DQ834331.1	ABI20147.1
										PduM38	DQ834335.1	ABI20151.1
									Phlebotomus sergenti	PsSP42	HM560861.1	ADJ54110.1
									Phlebotomus orientalis	PorMSP4	KC170961.1	AGT96455.1
										PorMSP3	KC170960.1	AGT96454.1
									Phlebotomus perniciosus	PpeSP01B	KF257364.1	AHF48995.1
										PpesSP01	KF257367.1	AHF48998.1
									Phlebotomus ariasi	ParSP01	AY845193.1	AAX56357.1
									Phlebotomus kandelakii	PkanSP09
									Phlebotomus tobbi	PtSP4	HM135951.1	ADJ54077.1
									Phlebotomus arabicus	PabSP40	EZ000631.1	ACS93495.1
									Phlebotomus argentipes	PagSP03	DQ136150.1	ABA12135.1
								Antigen-5	Lutzomyia longipalpis	Luloag-5	AF132511.1	AAD32191.1
									Lutzomyia ayacuchensis	LayS79	AK416818.1	BAM69159.1
									Bichromomyia olmeca	LolAG-5	KX011386.1	ANW11465.1
									Nyssomyia intermedia	Linb-13	KA660053.1	AFP99231.1
									Phlebotomus papatasi	PPTSP29	JQ988887.1	AGE83096.1
									Phlebotomus duboscqi	PduK107	DQ835386.1	ABI20191.1
										PduM48	DQ826525.1	ABI15944.1
									Phlebotomus ariasi	ParSP05	AY850691.1	AAX44092.1
									Phlebotomus orientalis	PorASP74	KC170947.1	AGT96441.1
									Phlebotomus perniciosus	PpeSP07	DQ153101.1	ABA43055.1
									Phlebotomus kandelakii	PkanSP14
									Phlebotomus arabicus	PabSP4	FJ439532.1	ACS93504.1
									Phlebotomus argentipes	PagSP05	DQ136152.1	ABA12137.1
								Ade. deaminase	Lutzomyia longipalpis	LJLADA	AF234182.1	AF234182_1
									Phlebotomus duboscqi	PduM73	DQ835357.1	ABI20162.1
									Phlebotomus perniciosus	PpeADA	KT160229.1	ALL27025.1
								OBPs	Lutzomyia longipalpis	LuloOBP	AF132517.1	AAD32197.1
									Bichromomyia olmeca	LolSOBPa	KX011382.1	ANW11461.1
										LolSOBPb	KX011383.1	ANW11462.1
										LolSOBPc	KX011384.1	ANW11463.1
									Nyssomyia intermedia	Linb-7	KA660052.1	AFP99230.1
										Linb-8	KA660054.1	AFP99232.1
										Linb-28	KA660061.1	AFP99239.1
									Lutzomyia ayacuchensis	LayS58	AK416797.1	BAM69138.1
										LayS66	AK416805.1	BAM69146.1
										LayS72	AK416811.1	BAM69152.1
										LayS60	AK416799.1	BAM69140.1
										LayS63	AK416802.1	BAM69143.1
										LayS67	AK416806.1	BAM69147.1
										LayS69	AK416808.1	BAM69149.1
									Phlebotomus papatasi	PPTSP12	JQ988874.1	AGE83083.1
										PPTSP14.2a	JQ988876.1	AGE83085.1
										PPTSP15	AF335487.1	AAL11047.1
										PPTSP14	JQ988880.1	AGE83089.1
									Phlebotomus duboscqi	PduM50	DQ834332.1	ABI20148.1
										PduM57	DQ834333.1	ABI20149.1
										PduM60	DQ834336.1	ABI20152.1
										PduM07	DQ826518.1	ABI15937.1
										PduM12	DQ826521.1	ABI15940.1
										PduM31	DQ826520.1	ABI15939.1
										PduM49	DQ826526.1	ABI15945.1
										PduM58	DQ834334.1	ABI20150.1
										PduM62	DQ834337.1	ABI20153.1
										PduM99	DQ835359.1	ABI20164.1
										PduM02	DQ826514.1	ABI15933.1
										PduM03	DQ826524.1	ABI15943.1
										PduM06	DQ826516.1	ABI15935.1
									Phlebotomus sergenti	PsSP14	HM560870.1	ADJ54119.1
										PsSP55	HM569363.1	ADJ54124.1
										PsSP9	HM569364.1	ADJ54125.1
									Phlebotomus tobbi	PtSP9	HM164139.1	ADJ54084.1
										PtSP17	HM164140.1	ADJ54085.1
										PtSP32	HM164144.1	ADJ54089.1
										PtSP31	HM164143.1	ADJ54088.1
										PtSP18	HM164141.1	ADJ54086.1
										PtSP23	HM164142.1	ADJ54087.1
									Phlebotomus perniciosus	PpeSP02	DQ150620.1	ABA43048.1
										PpeSP09	DQ153103.1	ABA43057.1
										PpeSP11	DQ153105.1	ABA43059.1
									Phlebotomus orientalis	PorASP28	KC170938.1	AGT96432.1
										PorASP31	KC170939.1	AGT96433.1
										PorASP37	KC170940.1	AGT96434.1
										PorASP61	KC170944.1	AGT96438.1
										PorASP64	KC170945.1	AGT96439.1
									Phlebotomus ariasi	ParSP03	AY845195.1	AAX56359.1
										ParSP01	AY861654.1	AAX55748.1
										ParSP08	AY861656.1	AAX55750.1
									Phlebotomus kandelakii	PkanSP05
										PkanSP06
										PkanSP07
										PkanSP08
									Phlebotomus arabicus	PabSP2	FJ538111.1	ACS93524.1
										PabSP45	FJ538112.1	ACS93525.1
										PabSP93	FJ538113.1	ACS93526.1
									Phlebotomus argentipes	PagSP01	DQ136148.1	ABA12133.1
										PagSP02	DQ136149.1	ABA12134.1
										PagSP07	DQ136154.1	ABA12139.1
										PagSP12	DQ136158.1	ABA12143.1
										PagSP13	DQ136159.1	ABA12144.1
